# Supplementary material for: Association behavior between sand tiger sharks and round scad is driven by mesopredators
Source: PeerJ. 2021 Apr 8;9:e11164. doi: 10.7717/peerj.11164 (PMC8038640; doi:10.7717/peerj.11164)
Supplement: Supplemental Information 1 — Data consist of all sand tiger shark Carcharias taurus, round scad Decapterus punctatus, and mesopredator observations (n = 216), indexed to unique video clips, with dates and times of observation. See Table 1 for species name acronyms. [file peerj-09-11164-s001.txt]

Unique video segment #	Video filename	Video date (MM/DD/YYYY)	Video start time (military clock)	Video end time (military clock)	Observation start time (HH:MM:SS)	Observation end time (HH:MM:SS)	Species common name	Species name	Species occurrence (H:MM:SS)	MaxN value	MaxN time code (H:MM:SS)	STs time on screen (sec)	RS presence ?	Shoaling behavior (STs+RS)?	Association behavior	MPs: GA	MPs: AJ	MPs: BR	MPs: LT	MPs: CJ	MPs: AB
11	2014-12-05_1145.flv	12/5/2014	11:45	14:45	0:00:00	0:20:00	sand tiger shark	Carcharias taurus	0:00:30	2	0:13:55	7	Y	N	NVI
12	2014-12-05_1145.flv	12/5/2014	11:45	14:45	2:39:59	2:59:59	sand tiger shark	Carcharias taurus	2:43:00	1	2:43:00	3	Y	N	NVI	x
550	2014-12-05_1145EST_56143568.mp4	12/5/2014	11:45	14:45	0:00:00	0:20:00	sand tiger shark	Carcharias taurus	0:01:59	1	0:01:59	7	N	N	NVI
551	2014-12-05_1145EST_56143568.mp4	12/5/2014	11:45	14:45	1:30:00	1:50:00	sand tiger shark	Carcharias taurus	1:31:04	1	1:31:04	15	Y	N	NVI	x		x
62	2015-01-03_0545.flv	1/3/2015	5:45	8:45	2:00:00	2:20:00	sand tiger shark	Carcharias taurus	2:18:38	1	2:18:38	17	N	N	NVI	x				x
14	2015-01-10_1156.flv	1/10/2015	11:56	14:56	2:39:59	2:59:59	sand tiger shark	Carcharias taurus	2:40:40	1	2:40:40	25	Y	N	NVI	x
715	Shark Cam 11-29-2015 11-00-01 - 11-56-11.mp4	11/29/2015	11:00	11:56	0:20:00	0:40:00	sand tiger shark	Carcharias taurus	0:24:10	1	0:24:10	42	N	N	NVI					x
716	Shark Cam 11-29-2015 11-00-01 - 11-56-11.mp4	11/29/2015	11:00	11:56	0:40:00	0:56:11	sand tiger shark	Carcharias taurus	0:45:06	1	0:45:06	45	Y (only 1 scad)	N	NVI		x			x
396	Shark Cam 11-30-2015 08-00-01 - 09-00-01.mp4	11/30/2015	8:00	9:00	0:00:00	0:20:00	sand tiger shark	Carcharias taurus	0:01:55	1	0:01:55	15	Y	Y	TA		x
403	Shark Cam 11-30-2015 08-00-01 - 09-00-01.mp4	11/30/2015	8:00	9:00	0:40:00	1:00:00	sand tiger shark	Carcharias taurus	0:41:12	1	0:41:12	26	Y	Y	TA		x	x		x
433	Shark Cam 11-30-2015 09-00-01 - 10-00-01.mp4	11/30/2015	9:00	10:00	0:40:00	1:00:00	sand tiger shark	Carcharias taurus	0:44:05	1	0:44:05	17	Y	Y	TA					x
435	Shark Cam 11-30-2015 10-00-01 - 11-00-01.mp4	11/30/2015	10:00	11:00	0:00:00	0:20:00	sand tiger shark	Carcharias taurus	0:00:00	1	0:00:00	7	N	N	NVI	x
668	Shark Cam 11-30-2015 11-00-01 - 12-00-01.mp4	11/30/2015	12:21	16:00	0:00:00	0:20:00	sand tiger shark	Carcharias taurus	0:00:09	1	0:00:09	32	Y	Y	LA	x	x
720	Shark Cam 11-30-2015 06-00-01 - 07-00-01.mp4	11/30/2015	6:00	7:00	0:40:00	1:00:00	sand tiger shark	Carcharias taurus	0:46:03	1	0:46:03	11	N	N	NVI	x	x	x	x	x
773	Shark Cam 11-30-2015 06-00-01 - 07-00-01.mp4	11/30/2015	6:00	7:00	0:00:00	0:20:00	sand tiger shark	Carcharias taurus	0:05:49	1	0:05:49	23	N	N	NVI	x	x	x		x
774	Shark Cam 11-30-2015 06-00-01 - 07-00-01.mp4	11/30/2015	6:00	7:00	0:20:00	0:40:00	sand tiger shark	Carcharias taurus	0:28:12	1	0:28:12	17	N	N	NVI	x		x
775	Shark Cam 11-30-2015 06-00-01 - 07-00-01.mp4	11/30/2015	6:00	7:00	0:40:00	1:00:00	sand tiger shark	Carcharias taurus	0:46:01	1	0:46:01	10	N	N	NVI	x	x	x	x	x
644	Shark Cam 12-10-2015 08-00-03 - 09-00-01.mp4	12/10/2015	8:00	9:00	0:00:00	0:20:00	sand tiger shark	Carcharias taurus	0:16:24	1	0:16:24	19	Y	Y	LA					x
30	2015-12-28_0723.flv	12/28/2015	7:23	10:23	0:00:00	0:20:00	sand tiger shark	Carcharias taurus	0:19:14	1	0:19:14	36	Y	Y	LA
31	2015-12-28_0723.flv	12/28/2015	7:23	10:23	2:40:00	3:00:00	sand tiger shark	Carcharias taurus	2:44:52	1	2:44:52	37	Y	Y	LA to TA			x
32	2015-12-28_1023.flv	12/28/2015	10:23	12:34	0:00:00	0:20:00	sand tiger shark	Carcharias taurus	0:02:20	1	0:02:26	38	Y	Y	TA
32	2015-12-28_1023.flv	12/28/2015	10:23	12:34	0:00:00	0:20:00	sand tiger shark	Carcharias taurus	0:08:00	1	0:08:00	50	Y	Y	TA
491	Shark Cam 12-28-2015 07-00-00 - 08-00-00.mp4	12/28/2015	7:00	8:00	0:00:00	0:20:00	sand tiger shark	Carcharias taurus	0:08:22	1	0:08:22	25	Y	Y	TA	x		x
72	2015-12-30_0845.flv	12/30/2015	8:45	11:45	2:40:00	3:00:00	sand tiger shark	Carcharias taurus	2:51:16	1	2:51:16	17	Y	Y	TA			x	x
83	2015-12-30_1519_80687262.flv	12/30/2015	15:19	17:00	0:00:00	0:20:00	sand tiger shark	Carcharias taurus	0:04:45	1	0:04:45	30	Y	Y	TA			x		x
84	2015-12-30_1519_80687262.flv	12/30/2015	15:19	17:00	1:20:00	1:40:00	sand tiger shark	Carcharias taurus	1:23:03	1	1:23:03	29	Y	Y	LA		x	x
39	2015-12-31_1302.flv	12/31/2015	13:02	15:34	0:00:00	0:20:00	sand tiger shark	Carcharias taurus	0:03:00	1	0:03:00	64	Y	Y	LA
40	2015-12-31_1302.flv	12/31/2015	13:02	15:34	2:12:00	2:32:00	sand tiger shark	Carcharias taurus	2:16:35	1	2:16:35	20	Y	N	NVI		x	x
41	2015-12-31_1602.flv	12/31/2015	16:02	17:12	0:00:00	0:20:00	sand tiger shark	Carcharias taurus	0:05:00	2	0:05:00	49	N	N	NVI	x		x
42	2015-12-31_1602.flv	12/31/2015	16:02	17:12	0:43:12	1:03:12	sand tiger shark	Carcharias taurus	0:49:49	1	0:49:49	14	Y	Y	TA		x	x
411	Shark Cam 12-31-2015 10-00-00 - 10-59-59.mp4	12/31/2015	10:00	10:59	0:00:00	0:20:00	sand tiger shark	Carcharias taurus	0:05:10	1	0:05:10	65	Y	Y	LA	x
412	Shark Cam 12-31-2015 10-00-00 - 10-59-59.mp4	12/31/2015	10:00	10:59	0:40:00	0:59:59	sand tiger shark	Carcharias taurus	0:51:17	1	0:51:17	55	N	N	NVI	x
462	Shark Cam 12-31-2015 13-00-00 - 13-59-59.mp4	12/31/2015	13:00	14:00	0:00:00	0:20:00	sand tiger shark	Carcharias taurus	0:07:09	2	0:08:46	54	Y	N	NVI			x
626	Shark Cam 12-31-2015 09-00-02 - 10-00-01.mp4	12/31/2015	9:00	10:00	0:00:00	0:20:00	sand tiger shark	Carcharias taurus	0:17:19	1	0:17:19	41	Y	N	NVI
43	2016-01-01_1001.flv	1/1/2016	10:01	13:01	0:00:00	0:20:00	sand tiger shark	Carcharias taurus	0:15:08	1	0:15:08	19	Y	Y	TA		x	x
44	2016-01-01_1001.flv	1/1/2016	10:01	13:01	1:40:00	2:00:00	sand tiger shark	Carcharias taurus	1:40:33	1	1:40:33	85	Y	Y	LA to TA		x		x
85	2016-01-01_1301.flv	1/1/2016	13:01	16:01	0:00:00	0:20:00	sand tiger shark	Carcharias taurus	0:12:20	1	0:12:20	26	Y	Y	TA		x	x
86	2016-01-01_1301.flv	1/1/2016	13:01	16:01	2:05:00	2:25:00	sand tiger shark	Carcharias taurus	2:08:50	1	2:08:50	8	Y	Y	TA		x
222	2016-01-01_0701.flv	1/1/2016	7:01	10:01	2:30:00	2:50:00	sand tiger shark	Carcharias taurus	2:30:04	1	2:30:04	40	Y	Y	TA			x
407	Shark Cam 01-01-2016 07-00-00 - 08-00-01.mp4	1/1/2016	7:00	8:00	0:00:00	0:20:00	sand tiger shark	Carcharias taurus	0:00:29	1	0:00:29	41	Y	Y	LA		x	x		x
410	Shark Cam 01-01-2016 07-00-00 - 08-00-01.mp4	1/1/2016	7:00	8:00	0:40:00	1:00:00	sand tiger shark	Carcharias taurus	0:40:23	1	0:40:23	11	Y	Y	TA	x	x	x
45	2016-01-02_1001_80828111.flv	1/2/2016	10:01	11:54	0:00:00	0:20:00	sand tiger shark	Carcharias taurus	0:10:50	1	0:10:50	44	Y	Y	LA	x		x
46	2016-01-02_1001_80828111.flv	1/2/2016	10:01	11:54	1:33:00	1:53:00	sand tiger shark	Carcharias taurus	1:33:36	1	1:33:36	70	Y	Y	LA	x	x	x	x	x
47	2016-01-02_1240_80833463.flv	1/2/2016	12:40	15:33	0:00:00	0:20:00	sand tiger shark	Carcharias taurus	0:04:22	1	0:04:22	34	Y	Y	TA	x	x	x	x	x
48	2016-01-02_1240_80833463.flv	1/2/2016	12:40	15:33	1:10:00	1:30:00	sand tiger shark	Carcharias taurus	1:10:47	1	1:10:47	18	Y	Y	LA
49	2016-01-02_1540_80840041.flv	1/2/2016	15:40	17:10	0:00:00	0:20:00	sand tiger shark	Carcharias taurus	0:03:52	1	0:03:52	35	Y	Y	TA		x
50	2016-01-02_1540_80840041.flv	1/2/2016	15:40	17:10	1:00:00	1:20:00	sand tiger shark	Carcharias taurus	1:00:00	1	1:00:00	60	Y	Y	TA			x
92	2016-01-02_0701_80823039.flv	1/2/2016	7:01	10:01	0:50:00	1:10:00	sand tiger shark	Carcharias taurus	0:53:25	1	0:53:25	15	Y	Y	TA			x
93	2016-01-02_0701_80823039.flv	1/2/2016	7:01	10:01	2:40:00	3:00:00	sand tiger shark	Carcharias taurus	2:40:30	1	2:40:30	42	Y	Y	TA			x
51	2016-01-03_1002_80876171_1.flv	1/3/2016	10:02	10:34	0:00:00	0:20:00	sand tiger shark	Carcharias taurus	0:12:23	1	0:12:23	121	Y	Y	TA	x	x	x
543	2016-01-03_0702_80868869.flv	1/3/2016	7:02	11:02	2:40:00	3:00:00	sand tiger shark	Carcharias taurus	2:58:10	1	2:58:10	44	Y	Y	TA		x	x
544	2016-01-03_1216_80886741_1.flv	1/3/2016	12:16	15:16	0:00:00	0:20:00	sand tiger shark	Carcharias taurus	0:15:28	1	0:15:28	19	Y	Y	TA	x		x
N0	2016-01-03_1002_8087617_1.flv-VLC (test)	1/3/2016	10:02	10:34	0:00:00	0:20:00	sand tiger shark	Carcharias taurus	0:12:45	1	0:12:45	88	Y	Y	TA	x	x
N6	2016-01-03_1516_80896196.flv	1/3/2016	15:16	17:29	1:32:00	1:52:00	sand tiger shark	Carcharias taurus	1:40:11	1	1:40:11	nr	N	N	NVI
70	2016-01-04_1433_80939606_1.flv	1/4/2016	14:33	16:52	0:00:00	0:20:00	sand tiger shark	Carcharias taurus	0:08:30	1	0:08:30	28	Y	Y	LA					x
78	2016-01-04_1433_80939606_1.flv	1/4/2016	14:33	16:52	2:00:00	2:19:47	sand tiger shark	Carcharias taurus	2:16:30	1	2:16:30	81	Y	Y	LA	x	x
88	2016-01-04_1020_80930934.flv	1/4/2016	10:20	11:23	0:00:00	0:20:00	sand tiger shark	Carcharias taurus	0:14:09	1	0:14:09	23	Y	Y	TA			x	x
121	2016-01-11_1008_81297068.flv	1/11/2016	10:08	12:08	0:00:00	0:20:00	sand tiger shark	Carcharias taurus	0:00:30	1	0:00:30	24	Y	Y	TA	x	x
255	2016-01-11_1008_81297068.flv	1/11/2016	10:08	12:08	1:40:00	2:00:00	sand tiger shark	Carcharias taurus	1:42:53	1	1:42:53	14	Y	Y	TA	x	x		x
73	2016-01-12_0902_81340966.flv	1/12/2016	9:02	11:02	0:00:00	0:00:20	sand tiger shark	Carcharias taurus	0:10:16	1	0:10:16	15	Y	Y	LA	x	x
73	2016-01-12_0902_81340966.flv	1/12/2016	9:02	11:02	0:00:00	0:00:20	sand tiger shark	Carcharias taurus	0:19:56	1	0:19:56	5	Y	Y	TA	x	x
74	2016-01-12_0902_81340966.flv	1/12/2016	9:02	11:02	1:40:00	2:00:00	sand tiger shark	Carcharias taurus	1:58:20	1	1:58:20	19	Y	Y	LA	x	x
120	2016-01-15_1223_81492148.flv	1/15/2016	12:23	15:23	0:00:00	0:20:00	sand tiger shark	Carcharias taurus	0:01:26	1	0:01:26	61	Y	N	NVI
117	2016-01-21_1430_81795536.flv	1/21/2016	14:30	17:30	2:39:52	2:59:52	sand tiger shark	Carcharias taurus	2:53:07	1	2:53:07	6	Y	Y	LA	x
209	2016-01-22_1602_81841872.flv	1/22/2016	16:02	17:30	0:00:00	0:20:00	sand tiger shark	Carcharias taurus	0:06:50	1	0:06:50	10	N	N	NVI	x		x
226	2016-01-22_1302_81835420.flv	1/22/2016	13:02	15:02	0:00:00	0:20:00	sand tiger shark	Carcharias taurus	0:10:59	1	0:10:59	11	Y	N	NVI	x					x
382	2016-01-22_1302_81835420.flv	1/22/2016	13:02	16:02	2:40:00	3:00:00	sand tiger shark	Carcharias taurus	2:42:50	1	2:42:50	8	Y	Y	TA	x					x
447	2016-01-26_1018_82018975.flv	1/26/2016	10:18	13:18	0:00:00	0:20:00	sand tiger shark	Carcharias taurus	0:00:02	1	0:00:02	8	Y	N	NVI
58	2016-01-29_1140_82176456.flv	1/29/2016	11:40	14:40	0:00:00	0:20:00	sand tiger shark	Carcharias taurus	0:04:25	1	0:04:25	12	Y	Y	TA	x	x
59	2016-01-29_1140_82176456.flv	1/29/2016	11:40	14:40	1:40:00	2:00:00	sand tiger shark	Carcharias taurus	1:44:57	1	1:44:57	8	Y	Y	TA	x	x		x
277	2016-01-29_1440_82181886.flv	1/29/2016	14:40	17:40	2:35:48	3:00:00	sand tiger shark	Carcharias taurus	2:41:47	1	2:41:47	20	Y	N	NVI	x		x
142	2016-01-31-0925_82307212.flv	1/31/2016	9:25	11:50	2:05:58	2:25:58	sand tiger shark	Carcharias taurus	2:06:37	1	2:06:37	142	Y	Y	LA	x	x
151	2016-01-31_1205_82319568.flv	1/31/2016	12:05	15:05	0:00:02	0:20:02	sand tiger shark	Carcharias taurus	0:04:22	1	0:04:22	7	Y	N	NVI	x	x
143	2016-02-01_1155_82379266.flv	2/1/2016	11:55	14:55	0:00:00	0:20:00	sand tiger shark	Carcharias taurus	0:12:37	1	0:12:37	18	Y	Y	TA	x
182	2016-02-01_0855_82373482.flv	2/1/2016	10:17	10:37	1:22:00	1:42:00	sand tiger shark	Carcharias taurus	1:22:16	2	1:22:16	27	Y	Y	TA	x	x
183	2016-02-01_0855_82373482.flv	2/1/2016	11:34	11:54	2:39:00	2:59:00	sand tiger shark	Carcharias taurus	2:40:57	1	2:40:57	15	Y	N	NVI	x
225	2016-02-01_0855_82373482.flv	2/1/2016	8:55	11:54	2:39:00	2:59:00	sand tiger shark	Carcharias taurus	2:40:56	1	2:40:56	16	N	N	NVI	x
915	Shark Cam 02-01-2016 09-00-02 - 10-00-01.mp4	2/1/2016	9:00	10:00	0:18:00	0:38:00	sand tiger shark	Carcharias taurus	0:19:43	1	0:19:43	35	N	N	NVI	x
136	2016-02-02_0855_82426978.flv	2/2/2016	8:55	10:51	0:00:17	0:20:17	sand tiger shark	Carcharias taurus	0:15:01	1	0:15:01	93	Y	N	NVI	x	x
234	2016-02-02_0855_82426978.flv	2/2/2016	8:55	10:50	1:36:00	1:56:00	sand tiger shark	Carcharias taurus	1:41:36	1	1:41:36	48	Y	N	NVI	x	x
235	2016-02-02_1155_82434136.flv	2/2/2016	11:55	14:55	2:39:00	2:59:00	sand tiger shark	Carcharias taurus	2:45:38	1	2:45:38	40	Y	Y	LA	x
678	2016-02-03_0855_82498481.flv	2/3/2016	8:55	10:16	0:00:00	0:20:00	sand tiger shark	Carcharias taurus	0:11:43	2	0:12:59	34	Y	Y	TA	x	x
75	2016-02-05_1215_82615313.flv	2/5/2016	12:15	15:15	0:00:00	0:20:00	sand tiger shark	Carcharias taurus	0:04:42	1	0:04:42	26	Y	Y	LA
76	2016-02-05_1215_82615313.flv	2/5/2016	12:15	15:15	2:40:00	3:00:00	sand tiger shark	Carcharias taurus	2:43:32	1	2:43:32	31	Y	Y	NVI	x
154	2016-02-05_1515_82621019.flv	2/5/2016	15:15	17:59	0:00:05	0:20:05	sand tiger shark	Carcharias taurus	0:05:24	1	0:05:24	10	Y	Y	TA	x	x
237	2016-02-05_0915_82610043.flv	2/5/2016	9:15	11:15	0:00:00	0:20:00	sand tiger shark	Carcharias taurus	0:05:25	1	0:05:25	10	Y	Y	TA	x
238	2016-02-05_0915_82610043.flv	2/5/2016	9:15	11:15	1:40:00	2:00:00	sand tiger shark	Carcharias taurus	1:41:20	1	1:41:20	26	Y	Y	LA
239	2016-02-05_1515_82621019.flv	2/5/2016	15:15	17:59	2:00:00	2:20:00	sand tiger shark	Carcharias taurus	2:04:45	1	2:04:45	19	Y	N	NVI
813	2016-02-06_0957_82675849.flv	2/6/2016	9:57	12:57	0:00:00	0:20:00	sand tiger shark	Carcharias taurus	0:03:04	1	0:03:04	12	Y	Y	TA	x		x
820	2016-02-06_0957_82675849.flv	2/6/2016	9:57	12:57	1:50:00	2:10:00	sand tiger shark	Carcharias taurus	1:56:56	1	1:56:56	3	Y	Y	TA	x	x	x
869	Shark Cam 02-06-2016 12-00-00 - 13-00-01.mp4	2/6/2016	12:00	13:00	0:00:00	0:20:00	sand tiger shark	Carcharias taurus	0:17:54	1	0:17:54	32	Y	Y	LA	x
938	2016-02-06_1257_82682108.flv	2/6/2016	15:57	18:57	0:00:00	0:20:00	sand tiger shark	Carcharias taurus	0:12:40	1	0:12:40	10	Y	Y	TA	x	x
946	2016-02-06_1257_82682108.flv	2/6/2016	15:57	18:57	1:38:00	1:58:00	sand tiger shark	Carcharias taurus	1:56:31	1	1:56:31	13	Y	Y	LA	x	x
1023	Shark Cam 02-06-2016 12-00-00 - 13-00-01.mp4	2/6/2016	12:00	13:00	0:00:00	0:20:00	sand tiger shark	Carcharias taurus	0:18:14	1	0:18:14	31	Y	Y	LA		x
192	2016-03-11_1225_84353445.flv	3/11/2016	12:25	12:45	0:00:00	0:20:00	sand tiger shark	Carcharias taurus	0:12:11	1	0:12:11	141	Y	N	NVI						x
194	2016-03-12_0535_84378278.flv	3/12/2016	6:30	6:50	0:55:00	1:15:00	sand tiger shark	Carcharias taurus	1:00:46	1	1:00:46	16	Y	Y	TA	x	x
781	2016-03-12_1430_84396440.flv	3/12/2016	14:30	17:30	0:00:00	0:20:00	sand tiger shark	Carcharias taurus	0:02:07	1	0:02:07	221	Y	Y	LA		x
782	2016-03-12_1730_84406763.flv	3/12/2016	17:30	18:47	0:20:00	0:40:00	sand tiger shark	Carcharias taurus	0:30:29	1	0:30:29	13	Y	Y	TA		x
1022	2016-03-12_1730_84406763.flv	3/12/2016	17:30	17:47	0:00:00	0:20:00	sand tiger shark	Carcharias taurus	0:03:48	2	0:07:14	50	Y	N	NVI	x	x
125	2016-03-12_0740_84380839.flv	3/12/2016	7:40	10:20	1:30:00	1:50:00	sand tiger shark	Carcharias taurus	1:45:52	1	1:45:52	40	Y	Y	LA	x
196	2016-03-13_0855_84431998.flv	3/13/2016	11:35	11:55	2:40:00	3:00:00	sand tiger shark	Carcharias taurus	2:51:53	1	2:51:53	21	Y	N	NVI	x	x				x
197	2016-03-13_1155_84443396.flv	3/13/2016	11:55	12:15	0:00:00	0:20:00	sand tiger shark	Carcharias taurus	0:07:48	1	0:07:48	7	Y	N	NVI		x	x	x		x
210	2016-03-13_1755_84452765.flv	3/13/2016	17:55	20:05	2:39:59	2:59:59	sand tiger shark	Carcharias taurus	2:41:56	1	2:41:56	12	Y	N	NVI	x	x				x
749	2016-03-14_0950_84477746.flv	3/14/2016	9:50	11:20	0:20:00	0:40:00	sand tiger shark	Carcharias taurus	0:33:04	1	0:33:04	11	Y	Y	LA		x	x
793	2016-03-14_1500_84483231.flv	3/14/2016	15:00	16:00	0:20:00	0:40:00	sand tiger shark	Carcharias taurus	0:23:30	1	0:23:30	127	Y	Y	NVI		x
988	2016-03-15_1231_84506587.flv	3/15/2016	12:31	15:23	0:00:00	0:20:00	sand tiger shark	Carcharias taurus	0:15:46	1	0:15:46	20	Y	Y	LA	x			x
263	2016-03-16_0719_84529224.flv	3/16/2016	7:19	8:20	0:20:00	0:40:00	sand tiger shark	Carcharias taurus	0:32:39	1	0:32:39	22	Y	Y	TA	x
227	2016-03-19_1310_84639039.flv	3/19/2016	0:00	0:00	0:00:00	0:20:00	sand tiger shark	Carcharias taurus	0:14:20	1	0:14:20	254	Y	Y	TA	x
800	2016-03-19_1310_84639039.flv	3/19/2016	13:10	15:16	0:00:00	0:20:00	sand tiger shark	Carcharias taurus	0:14:15	1	0:14:15	248	Y	Y	LA	x		x
175	2016-03-21_1555_84729686.flv	3/21/2016	15:55	18:55	0:10:00	0:30:00	sand tiger shark	Carcharias taurus	0:20:10	1	0:20:10	30	Y	Y	TA	x
272	2016-03-21_1212_84722936.flv	3/21/2016	12:12	12:44	0:00:00	0:20:00	sand tiger shark	Carcharias taurus	0:01:47	1	0:01:47	9	Y	Y	TA	x
754	2016-03-21_1212_84722936.flv	3/21/2016	12:12	12:41	0:00:00	0:20:00	sand tiger shark	Carcharias taurus	0:01:45	1	0:01:45	7	Y	Y	TA		x
755	2016-03-21_1555_84729686.flv	3/21/2016	15:55	18:55	0:00:00	0:20:00	sand tiger shark	Carcharias taurus	0:19:57	1	0:19:57	36	Y	Y	TA		x
756	2016-03-21_1555_84729686.flv	3/21/2016	15:55	18:55	1:00:00	1:20:00	sand tiger shark	Carcharias taurus	1:19:28	1	1:19:28	34	Y	Y	LA		x			x
802	2016-03-21_0830_84716611.flv	3/21/2016	8:30	11:30	0:20:00	0:40:00	sand tiger shark	Carcharias taurus	0:39:11	1	0:39:11	58	Y	Y	LA	x
803	2016-03-21_0830_84716611.flv	3/21/2016	8:30	11:30	2:00:00	2:20:00	sand tiger shark	Carcharias taurus	2:06:12	1	2:06:12	15	Y	Y	TA	x
933	2016-03-21_1245_84724048.flv	3/21/2016	12:45	15:44	0:00:00	0:20:00	sand tiger shark	Carcharias taurus	0:01:54	1	0:01:54	11	Y	Y	TA	x
934	2016-03-21_1245_84724048.flv	3/21/2016	12:45	15:44	1:00:00	1:20:00	sand tiger shark	Carcharias taurus	1:00:40	2	1:00:45	12	Y	Y	TA	x	x
173	2016-03-22_0902_84754349.flv	3/22/2016	9:02	9:22	0:00:00	0:20:00	sand tiger shark	Carcharias taurus	0:18:45	1	0:18:45	33	Y	Y	TA	x
178	2016-03-22_0902_84754349.flv	3/22/2016	11:02	11:22	2:00:00	2:20:00	sand tiger shark	Carcharias taurus	2:14:39	1	2:14:39	78	Y	Y	TA	x	x
274	2016-03-22_1341_84762842.flv	3/22/2016	13:41	14:30	1:00:00	1:20:00	sand tiger shark	Carcharias taurus	1:01:38	1	1:01:38	10	Y	Y	TA	x
243	2016-03-23_0700_84791783.flv	3/23/2016	7:00	9:26	2:00:00	2:20:00	sand tiger shark	Carcharias taurus	2:08:50	1	2:08:50	21	Y	N	NVI	x		x
100	2016-03-26_1501_84923084.flv	3/26/2016	15:01	18:01	2:40:00	3:00:00	sand tiger shark	Carcharias taurus	2:42:18	1	2:42:18	43	N	N	NVI			x
107	2016-03-28_1646_85011430.flv	3/28/2016	16:46	17:54	0:48:29	1:08:29	sand tiger shark	Carcharias taurus	0:53:46	1	0:53:46	18	Y	N	NVI			x
108	2016-03-29_0845_85033751.flv	3/29/2016	8:45	11:45	0:00:00	0:20:00	sand tiger shark	Carcharias taurus	0:06:12	1	0:06:12	57	Y	Y	LA	x	x
220	2016-03-29_1145_85038260.flv	3/29/2016	11:45	14:45	0:00:00	0:20:00	sand tiger shark	Carcharias taurus	0:02:31	1	0:02:31	9	Y	Y	LA		x
540	2016-03-29_0845_85033751.flv	3/29/2016	8:45	11:45	2:40:00	3:00:00	sand tiger shark	Carcharias taurus	2:55:53	1	2:55:53	36	Y	Y	TA			x
82	2016-03-30_1201_85076922.flv	3/30/2016	12:01	12:25	0:00:00	0:20:00	sand tiger shark	Carcharias taurus	0:07:00	1	0:07:00	19	Y	Y	LA		x	x
164	2016-03-30_0601_85067779.flv	3/30/2016	6:01	9:01	1:00:00	1:20:00	sand tiger shark	Carcharias taurus	1:03:54	1	1:03:54	41	Y	Y	LA to TA			x
166	2016-03-30_0901_85072218.flv	3/30/2016	9:01	11:48	0:00:00	0:20:00	sand tiger shark	Carcharias taurus	0:07:20	1	0:07:20	60	Y	Y	TA	x		x
184	2016-03-30_1230_85077671.flv	3/30/2016	12:30	12:50	0:01:30	0:21:30	sand tiger shark	Carcharias taurus	0:03:44	1	0:03:44	56	Y	N	LA	x	x
185	2016-03-30_1230_85077671.flv	3/30/2016	2:37	2:57	2:07:00	2:27:00	sand tiger shark	Carcharias taurus	2:22:58	1	2:22:58	10	Y	N	NVI	x
208	2016-03-30_1530_85082533.flv	3/30/2016	15:30	17:11	0:00:00	0:20:00	sand tiger shark	Carcharias taurus	0:01:36	1	0:01:36	28	Y	N	NVI	x
211	2016-03-30_1530_85082533.flv	3/30/2016	15:30	17:11	1:20:00	1:40:00	sand tiger shark	Carcharias taurus	1:24:52	1	1:24:52	30	Y	Y	TA	x		x
918	2016-03-30_1201_85076922.flv	3/30/2016	12:01	12:25	0:00:00	0:20:00	sand tiger shark	Carcharias taurus	0:07:04	2	0:07:04	20	Y	Y	LA						x
162	2016-03-31_1535_85128777.flv	3/31/2016	15:35	18:34	0:50:00	1:10:00	sand tiger shark	Carcharias taurus	0:50:57	1	0:50:57	24	Y	Y	LA	x		x
200	2016-03-31_1245_85223985.flv	3/31/2016	12:45	15:45	0:00:00	0:20:00	sand tiger shark	Carcharias taurus	0:00:05	2	0:06:42	140	Y	Y	TA
207	2016-03-31_1245_85223985.flv	3/31/2016	12:45	15:45	2:00:00	2:20:00	sand tiger shark	Carcharias taurus	2:12:40	1	2:12:40	33	Y	Y	TA
241	2016-03-31_1535_85128777.flv	3/31/2016	15:35	18:34	2:39:00	2:59:00	sand tiger shark	Carcharias taurus	2:39:09	1	2:39:01	77	Y	Y	TA	x		x
98	2016-04-03_1438_85242293.flv	4/3/2016	14:38	17:38	2:38:26	3:00:01	sand tiger shark	Carcharias taurus	2:56:05	1	2:56:05	77	Y	N	NVI	x	x
440	Shark Cam 05-28-2016 08-01-06 - 09-01-06.mp4	5/28/2016	8:00	9:00	0:00:00	0:20:00	sand tiger shark	Carcharias taurus	0:04:28	1	0:19:31	93	N	N	NVI
467	Shark Cam 05-28-2016 04-01-04 - 05-01-04.mp4	5/28/2016	4:01	5:01	0:00:00	0:20:00	sand tiger shark	Carcharias taurus	0:06:09	1	0:06:09	43	Y	Y	TA	x
559	Shark Cam 05-28-2016 06-01-04 - 07-01-04.mp4	5/28/2016	6:04	7:04	0:00:00	0:20:00	sand tiger shark	Carcharias taurus	0:06:07	1	0:06:07	61	N	N	NVI	x	x
659	Shark Cam 05-28-2016 10-01-08 - 11-01-08.mp4	5/28/2016	10:01	11:01	0:00:00	0:20:00	sand tiger shark	Carcharias taurus	0:11:01	1	0:11:01	5	Y	Y	TA
926	Shark Cam 05-28-2016 11-01-08 - 12-01-08.mp4	5/28/2016	11:01	12:01	0:00:00	0:20:00	sand tiger shark	Carcharias taurus	0:01:42	1	0:01:42	6	N	N	NVI			x
332	Shark Cam 05-29-2016 05-01-05 - 06-01-05.mp4	5/29/2016	5:01	6:01	0:00:00	0:20:00	sand tiger shark	Carcharias taurus	0:02:37	1	0:07:10	52	Y	Y	TA	x	x
337	Shark Cam 05-29-2016 04-01-05 - 05-01-05.mp4	5/29/2016	4:01	5:01	0:00:00	0:20:00	sand tiger shark	Carcharias taurus	0:15:00	1	0:15:00	19	N	N	NVI		x
339	Shark Cam 05-29-2016 12-41-02 - 13-41-02.mp4	5/29/2016	12:41	13:41	0:00:00	0:20:00	sand tiger shark	Carcharias taurus	0:11:43	1	0:17:30	33	Y	Y	LA
340	Shark Cam 05-29-2016 12-41-02 - 13-41-02.mp4	5/29/2016	12:41	13:41	0:20:00	0:40:00	sand tiger shark	Carcharias taurus	0:32:47	1	0:32:47	32	N	N	NVI
341	Shark Cam 05-29-2016 12-41-02 - 13-41-02.mp4	5/29/2016	12:41	13:41	0:40:00	1:00:00	sand tiger shark	Carcharias taurus	0:42:00	1	0:51:36	39	Y	Y	LA
349	Shark Cam 05-29-2016 06-01-05 - 07-01-06.mp4	5/29/2016	6:00	7:00	0:40:00	1:00:00	sand tiger shark	Carcharias taurus	0:55:14	1	0:55:14	26	Y	Y	TA	x
466	Shark Cam 05-29-2016 09-01-08 - 10-01-08.mp4	5/29/2016	9:01	10:01	0:00:00	0:20:00	sand tiger shark	Carcharias taurus	0:19:22	1	0:19:22	41	Y	Y	TA	x
493	Shark Cam 05-29-2016 11-01-09 - 11-40-36.mp4	5/29/2016	11:01	11:40	0:00:00	0:20:00	sand tiger shark	Carcharias taurus	0:05:50	1	0:05:50	13	N	N	NVI	x	x	x
504	Shark Cam 05-29-2016 11-41-00 - 12-41-01.mp4	5/29/2016	11:41	12:41	0:00:00	0:20:00	sand tiger shark	Carcharias taurus	0:00:00	1	0:00:00	7	N	N	NVI	x	x
577	Shark Cam 05-29-2016 14-41-03 - 15-41-03.mp4	5/29/2016	14:41	15:41	0:00:00	0:20:00	sand tiger shark	Carcharias taurus	0:02:08	1	0:02:08	18	N	N	NVI	x	x	x
611	Shark Cam 05-29-2016 07-01-07 - 08-01-07.mp4	5/29/2016	7:01	8:01	0:00:00	0:20:00	sand tiger shark	Carcharias taurus	0:04:06	1	0:04:06	27	Y	Y	LA	x
628	Shark Cam 05-29-2016 10-01-08 - 11-01-08.mp4	5/29/2016	8:00	9:00	0:00:00	0:20:00	sand tiger shark	Carcharias taurus	0:09:01	1	0:09:01	30	N	N	NVI
632	Shark Cam 05-29-2016 08_01_07 - 09_01_08.mp4	5/29/2016	8:01	9:01	0:00:00	0:20:00	sand tiger shark	Carcharias taurus	0:13:51	1	0:13:51	16	Y	Y	LA
791	Shark Cam 05-29-2016 13-41-03 - 14-41-03.mp4	5/29/2016	19:40	20:24	0:00:00	0:20:00	sand tiger shark	Carcharias taurus	0:12:46	1	0:13:03	16	N	N	NVI	x
798	Shark Cam 05-29-2016 13-41-03-14-41-03.mp4	5/29/2016	13:27	14:10	0:40:00	1:00:00	sand tiger shark	Carcharias taurus	0:42:08	1	0:42:18	33	Y	Y	TA
956	Shark Cam 05-30-2016 12-01-11 - 12-40-57.mp4	5/30/2016	12:01	12:40	0:00:00	0:20:00	sand tiger shark	Carcharias taurus	0:02:49	1	0:02:49	31	Y	Y	LA
964	Shark Cam 05-30-2016 14-52-06 - 15-52-06.mp4	5/30/2016	14:52	15:52	0:03:00	0:23:00	sand tiger shark	Carcharias taurus	0:22:03	1	0:22:03	40	Y	Y	LA	x	x
853	Shark Cam 05-31-2016 09-02-12 - 10-02-12.mp4	5/31/2016	9:02	10:02	0:00:00	0:20:00	sand tiger shark	Carcharias taurus	0:06:40	1	0:06:40	26	Y	Y	LA	x
300	Shark Cam 07-11-2016 09-00-20 - 10-00-04.mp4	7/11/2016	9:00	10:00	0:40:00	1:00:00	sand tiger shark	Carcharias taurus	0:51:53	1	0:51:53	9	Y	Y	LA to TA	x
772	Shark Cam 07-11-2016 11-29-26 - 12-00-02.mp4	7/11/2016	11:29	12:00	0:00:00	0:20:00	sand tiger shark	Carcharias taurus	0:19:53	1	0:19:53	18	N	N	NVI	x			x
902	Shark Cam 07-11-2016 15-00-04 - 16-00-03.mp4	7/11/2016	15:00	16:00	0:00:00	0:20:00	sand tiger shark	Carcharias taurus	0:05:06	1	0:05:06	21	N	N	NVI
921	Shark Cam 07-13-2016 06-00-07 - 07-00-02.mp4	7/13/2016	6:00	7:00	0:00:00	0:20:00	sand tiger shark	Carcharias taurus	0:16:35	1	0:16:35	28	N	N	NVI			x
872	Shark Cam 07-14-2016 11-00-02 - 12-00-00.mp4	7/14/2016	11:00	12:00	0:00:00	0:20:00	sand tiger shark	Carcharias taurus	0:05:45	1	0:05:45	44	Y	Y	TA			x
986	Shark Cam 07-16-2016 06-00-02 - 07-00-01.mp4	7/16/2016	6:00	7:00	0:00:00	0:20:00	sand tiger shark	Carcharias taurus	0:03:00	1	0:03:00	33	Y	Y	TA
1002	Shark Cam 07-16-2016 13-35-31 - 14-00-00.mp4	7/16/2016	13:35	14:00	0:00:00	0:20:00	sand tiger shark	Carcharias taurus	0:13:29	1	0:13:29	10	Y	Y	TA	x	x
1018	Shark Cam 07-17-2016 03-00-01 - 04-00-00.mp4	7/17/2016	3:00	4:00	0:10:00	0:30:00	sand tiger shark	Carcharias taurus	0:10:01	1	0:10:01	32	Y	Y	TA			x		x
987	Shark Cam 07-19-2016 09-00-01 - 10-00-00.mp4	7/19/2016	9:00	10:00	0:10:00	0:30:00	sand tiger shark	Carcharias taurus	0:13:38	1	0:13:38	6	Y	Y	TA	x	x
420	2016-01-03_1002_80876171_1.flv	10/3/2016	10:02	10:34	0:00:00	0:20:00	sand tiger shark	Carcharias taurus	0:12:24	1	0:12:24	87	Y	Y	TA	x	x
421	2016-01-03_1516_80896196.flv	10/3/2016	15:16	17:30	0:00:00	0:20:00	sand tiger shark	Carcharias taurus	0:19:55	1	0:19:55	32	Y	Y	TA	x
422	2016-01-03_1516_80896196.flv	10/3/2016	15:16	17:30	1:30:00	1:50:00	sand tiger shark	Carcharias taurus	1:40:18	1	1:40:18	25	N	N	NVI
843	Sharks in the Atlantic Cam 04-16-2017 04-31-39 - 05-31-39.mp4	4/16/2017	4:32	5:32	0:00:00	0:20:00	sand tiger shark	Carcharias taurus	0:03:30	1	0:03:30	16	Y	Y	LA		x	x	x
844	Sharks in the Atlantic Cam 04-17-2017 07-36-24 - 08-36-25.mp4	4/17/2017	7:36	8:36	0:10:00	0:30:00	sand tiger shark	Carcharias taurus	0:19:38	1	0:19:38	38	Y	Y	LA	x		x		x
841	Sharks in the Atlantic Cam 04-18-2017 05-26-53 - 06-26-53.mp4	4/18/2017	5:26	6:26	0:00:00	0:20:00	sand tiger shark	Carcharias taurus	0:05:43	1	0:05:43	56	Y	Y	TA		x	x	x
900	EXP-FryingPanDeepUnderwater.stream_2017-04-18-13.24.38.664-PDT_0.mp4	4/18/2017	13:24	14:24	0:00:00	0:20:00	sand tiger shark	Carcharias taurus	0:12:02	1	0:12:02	13	Y	Y	TA		x	x	x
977	EXP-FryingPanDeepUnderwater.stream_2017-04-18-14.24.43.363-PDT_1.mp4	4/18/2017	14:24	15:24	0:00:00	0:20:00	sand tiger shark	Carcharias taurus	0:04:12	2	0:04:21	17	Y	Y	TA		x	x	x	x
845	Sharks in the Atlantic Cam 04-22-2017 10-57-39 - 11-57-39.mp4	4/22/2017	10:58	11:58	0:10:00	0:30:00	sand tiger shark	Carcharias taurus	0:15:14	1	0:15:14	75	Y	Y	TA			x		x	x
657	Sharks in the Atlantic Cam 01-24-2018 09_22_49 - 10_22_50.mp4	1/24/2018	9:22	10:22	0:00:00	0:20:00	sand tiger shark	Carcharias taurus	0:12:00	1	0:12:00	6	Y	Y	LA	x
804	Sharks in the Atlantic Cam 01-24-2018 11_51_11 - 12_51_12.mp4	1/24/2018	11:51	12:51	0:00:00	0:20:00	sand tiger shark	Carcharias taurus	0:10:13	1	0:10:13	36	Y	Y	TA		x		x
664	Sharks in the Atlantic Cam 01-24-2018 11_51_11 - 12_51_12.mp4	1/24/2018	11:51	12:51	0:00:00	0:20:00	sand tiger shark	Carcharias taurus	0:10:18	1	0:10:18	37	Y	N	LA	x		x
625	Sharks in the Atlantic Cam 04-09-2018 07-57-04 - 08-57-05.mp4	4/9/2018	7:57	8:57	0:00:00	0:20:00	sand tiger shark	Carcharias taurus	0:00:15	1	0:00:15	29	Y	N	NVI
669	Sharks in the Atlantic Cam 04-09-2018 12-53-49 - 13-53-49.mp4	4/9/2018	12:21	16:00	0:00:00	0:20:00	sand tiger shark	Carcharias taurus	0:01:15	2	0:12:54	54	Y	Y	LA				x
705	Sharks in the Atlantic Cam 04-09-2018 15-22-11 - 16-22-12.mp4	4/9/2018	15:22	16:22	0:00:00	0:20:00	sand tiger shark	Carcharias taurus	0:05:02	1	0:05:02	16	Y	N	NVI		x
708	Sharks in the Atlantic Cam 04-09-2018 15-22-11 - 16-22-12.mp4	4/9/2018	15:22	16:22	0:40:00	1:00:00	sand tiger shark	Carcharias taurus	0:58:31	1	0:58:31	21	Y	N	NVI		x
787	Sharks in the Atlantic Cam 04-09-2018 06-42-52 - 07-42-53.mp4	4/9/2018	6:42	7:42	0:00:00	0:20:00	sand tiger shark	Carcharias taurus	0:12:16	1	0:12:16	14	Y	N	NVI	x			x
857	Sharks in the Atlantic Cam 04-09-2018 05-28-41 - 06-28-42.mp4	4/9/2018	5:28	6:28	0:00:00	0:20:00	sand tiger shark	Carcharias taurus	0:10:36	1	0:10:36	39	Y	N	NVI		x		x
861	Sharks in the Atlantic Cam 04-09-2018 04-14-30 - 05-14-31.mp4	4/9/2018	4:14	5:14	0:00:00	0:20:00	sand tiger shark	Carcharias taurus	0:00:02	2	0:02:49	185	Y	Y	LA	x			x
862	Sharks in the Atlantic Cam 04-09-2018 04-14-30 - 05-14-31.mp4	4/9/2018	4:14	5:14	0:40:00	1:00:00	sand tiger shark	Carcharias taurus	0:40:00	1	0:40:00	50	Y	N	NVI	x
984	Sharks in the Atlantic Cam 04-09-2018 16-36-22 - 17-30-02. mp4	4/9/2018	16:36	17:30	0:00:00	0:20:00	sand tiger shark	Carcharias taurus	0:00:40	1	0:00:40	10	Y	N	NVI		x
737	Sharks in the Atlantic Cam 04-10-2018 05-49-58 - 06-49-59.mp4	4/10/2018	5:49	6:49	0:00:00	0:20:00	sand tiger shark	Carcharias taurus	0:01:29	1	0:01:29	25	Y	Y	TA
738	Sharks in the Atlantic Cam 04-10-2018 05-49-58 - 06-49-59.mp4	4/10/2018	5:49	6:49	0:40:00	1:00:00	sand tiger shark	Carcharias taurus	0:41:32	1	0:41:32	15	Y	Y	TA	x			x
982	Sharks in the Atlantic Cam 04-10-2018 04-35-47 - 05-35-48.mp4	4/10/2018	4:34	5:35	0:00:00	0:20:00	sand tiger shark	Carcharias taurus	0:08:43	1	0:08:43	21	Y	N	NVI		x
983	Sharks in the Atlantic Cam 04-10-2018 03-21-35 - 04-21-36.mp4	4/10/2018	3:21	4:21	0:20:00	0:40:00	sand tiger shark	Carcharias taurus	0:26:35	2	0:34:05	11	Y	N	NVI
N1	PanDeepUnderwater.stream_2018-11-07-06.44.54.406-CST_1.mp4	11/7/2018	6:28	6:44	0:00:00	0:14:08	sand tiger shark	Carcharias taurus	0:09:35	1	0:09:35	11	Y	Y	LA		x		x	x
N7	EXP-FryingPanDeepUnderwater.stream_2018-11-14-10.27.30.711-CST_1.mp4	11/14/2018	11:27	11:41	0:00:00	0:14:00	sand tiger shark	Carcharias taurus	0:13:28	1	0:13:28	27	N	N	NVI
N12	EXP-FryingPanDeepUnderwater.stream_2018-11-14-10.41.40.445-CST_0.mp4	11/14/2018	11:27	11:41	0:00:00	0:20:00	sand tiger shark	Carcharias taurus	0:03:04	1	0:06:34, 0:08:39	19	Y	Y	TA				x	x
N10	EXP-FryingPanDeepUnderwater.stream_2018-11-22-08.19.10.446-CST_0.mp4	11/18/2018	8:19	9:14	0:20:00	0:40:00	sand tiger shark	Carcharias taurus	0:26:22	1	0:26:22	89	Y	Y	TA		x			x
N18	EXP-FryingPanDeepUnderwater.stream_2018-11-22-08.19.10.446-CST_0.mp4	11/18/2018	8:19	9:14	0:00:00	0:20:00	sand tiger shark	Carcharias taurus	0:03:55	1	0:14:16	45	Y	Y	TA		x		x	x
N3	EXP-FryingPanDeepUnderwater.stream_2018-11-19-08.18.28.484-CST_0.mp4	11/19/2018	9:18	10:15	0:30:00	0:50:00	sand tiger shark	Carcharias taurus	0:42:40	1	0:42:40	26	Y	Y	LA		x			x
N11	EXP-FryingPanDeepUnderwater.stream_2018-11-21-10.40.14.520-CST_0.mp4	11/21/2018	11:40	12:06	0:00:00	0:20:00	sand tiger shark	Carcharias taurus	0:01:10	2 (5?)	0:09:55	14	Y	Y	TA		x		x	x
N2	EXP-FryingPanDeepUnderwater.stream_2018-11-23-07.05.55.565-CST_0.mp4	11/23/2018	8:05	9:05	0:20:00	0:40:00	sand tiger shark	Carcharias taurus	0:26:45	1	0:33:15	31	Y	Y	LA		x	x
N4	EXP-FryingPanDeepUnderwater.stream_2019-01-09-15.31.31.416-CST_0_w great white@0.02.55.mp4	1/9/2019	15:31	15:44	0:00:00	0:12:36	sand tiger shark	Carcharias taurus	0:06:35	1	0:06:35	27	Y	Y	LA
N5	EXP-FryingPanDeepUnderwater.stream_2019-01-09-08.00.56.279-CST_1.mp4	1/9/2019	8:01	8:15	0:00:00	0:14:07	sand tiger shark	Carcharias taurus	0:06:51	1	0:06:51	32	Y	Y	LA
N8	EXP-FryingPanDeepUnderwater.stream_2019-01-09-07.00.55.699-CST_0.mp4	1/9/2019	7:01	8:01	0:00:00	0:20:00	sand tiger shark	Carcharias taurus	0:18:32	1	0:18:32	nr	Y	N	NVI				x
N9	EXP-FryingPanDeepUnderwater.stream_2019-01-09-08.15.06.870-CST_0.mp4	1/9/2019	8:15	9:15	0:20:00	0:40:00	sand tiger shark	Carcharias taurus	0:25:43	1	0:25:43	nr	Y	N	NVI				x
N13	EXP-FryingPanDeepUnderwater.stream_2019-01-09-07.00.55.699-CST_0.mp4	1/9/2019	7:01	8:01	0:40:00	1:00:01	sand tiger shark	Carcharias taurus	0:58:40	1	0:58:40	20	Y	Y	TA
N14	EXP-FryingPanDeepUnderwater.stream_2019-01-09-08.15.06.870-CST_0.mp4	1/9/2019	8:15	9:15	0:40:00	1:00:00	sand tiger shark	Carcharias taurus	0:25:43	1	0:25:43	74	Y	Y	TA				x
N15	EXP-FryingPanDeepUnderwater.stream_2019-01-09-09.15.06.920-CST_1.mp4	1/9/2019	9:15	9:29	0:00:00	0:14:08	sand tiger shark	Carcharias taurus	0:02:34	1	0:02:34	28	Y	Y	TA				x
N16	EXP-FryingPanDeepUnderwater.stream_2019-01-09-09.29.17.992-CST_0.mp4	1/9/2019	9:29	10:29	0:20:00	0:40:00	sand tiger shark	Carcharias taurus	0:22:09	1	0:22:09	39	Y	Y	TA				x
N17	EXP-FryingPanDeepUnderwater.stream_2019-01-09-09.29.17.992-CST_0.mp4	1/9/2019	9:29	10:29	0:40:00	1:00:00	sand tiger shark	Carcharias taurus	0:55:22	1	0:55:22	14	Y	Y	TA				x		x
1015	Sharks in the Atlantic Cam 04-09-2018 11-39-38 - 12-39-39.mp4	4/9/2019	11:39	12:39	0:00:00	0:20:00	sand tiger shark	Carcharias taurus	0:03:28	2	0:12:40	32	Y	Y	TA		x		x
1016	Sharks in the Atlantic Cam 04-09-2018 04-14-30 - 05-14-31.mp4	4/9/2019	4:14	5:14	0:00:00	0:20:00	sand tiger shark	Carcharias taurus	0:00:30	2	0:02:55	136	Y	Y	LA		x		x
